# Supplementary material for: Dynamic context-dependent regulation of auxin feedback signaling in synthetic gene circuits
Source: Proc Natl Acad Sci U S A. 2023 Oct 9;120(42):e2309007120. doi: 10.1073/pnas.2309007120 (PMC10589675; doi:10.1073/pnas.2309007120)
Supplement: Supplementary file 2 — Dataset S01 (XLSX) [file pnas.2309007120.sd01.xlsx]

## Sheet: Components of synthetic circuit
Circuit element	DNA sequence	Expression Vector	Auxotrophy
psynAUX	ggaaatcaaggagcatgaaggcGCACTATACCTAGGACTGAGCTAGGTTGTAAAACGACGGCCAGTtctagcccatACTTGTCTCCCAAAGGGAGACAACTTGTCGGCCAAAGGCCGACAACTAATGGCATATATATATGTGCGCGTATATACATGATTATATGGCATGTATGTGCTCTGTATGTATATAAAACTCTTTTTTTCTTTTTTTCTCTAAATTTTTTTTCCTTATACATTAGGACCTTTGCAGCATAAATTACTATACTTCTATAGACACGCAAATACAAATACACACACTAA	pGADT7	Histidine
pGAL7::MP	ggaaatcaaggagcatgaaggcTGTAAAACGACGGCCAGTTCCTTTTGGAAAGCTATACTTCGGAGCACTGTTGAGCGAAGGCTCATTAGATATATTTTCTGTCATTTTCCTTAACCCAAAAATAAGGGAAAGGGTCCAAAAAGCGCTCGGACAACTGTTGACCGTGATCCGAAGGACTGGCTATACAGTGTTCACAAAATAGCCAAGCTGAAAATAATGTGTAGCTATGTTCAGTTAGTTTGGCTAGCAAAGATATAAAAGCAGGTCGGAAATATTTATGGGCATTATTATGCAGAGCATCAACATGATAAAAAAAAACAGTTGAATATTCCCTCAAAAGACACGCAAATACAAATACACACACTAAatgatggcttcattgtcttgtgttgaagaca…	pGADT7	Leucine
sBDL	atgaatcccggcggtgaacaaacgattatggagcaaccagcgcagcaacagcaacagcaacaacaacagcagcaacaacagcaacaacaggcggcggtgccccaacaaccattggatccccttactcaaagcactgcggagacttggctgagtatcgcaagtctggcagaaaccttgggagacggtgacagagcggctatggcatatgacgcaaccctacagtttaatccctcttctgccaaagcacttacttctttggcccacctttatagaagtcgtgatatgtttcaaagagctgctgagttatacgaaagggctttactagtaaatcccgaactatccgatgtctgggcgactcttggccattgctatttaatgcttgatgaccttcaaagggcg…	pGADT7	Uracil
MPsyn	GACACGCAAATACAAATACACACACTAAATGAAGTCTACTTCTGACTTGTTCAACGAAATCATCCCATTGGGTAGATTGATCCACATGGTTAACCAAAAGAAGGACAGATTGTTGAACGAATACTTGTCTCCATTGGACATCACTGCTGCTCAATTCAAGGTTTTGTGTTCTATCAGATGTGCTGCTTGTATCACTCCAGTTGAATTGAAGAAGGTTTTGTCTGTTGACTTGGGTGCTTTGACTAGAATGTTGGACAGATTGGTTTGTAAGGGTTGGGTTGAAAGATTGCCAAACCCAAACGACAAGAGAGGTGTTTTGGTTAAGTTGACTACTGGTGGTGCTGCTATCTGTGAACAATGTCACCAATTGGTTGGTCAAGACTTGCACCAAGAATTGAC…	pGADT7	Leucine
